# Supplementary material for: Exploring “Talent” in Medical Education: A Scoping Review
Source: Perspect Med Educ. 2026 Feb 4;15(1):75–92. doi: 10.5334/pme.1859 (PMC12879997; doi:10.5334/pme.1859)
Supplement: Appendices. — Appendix A to H. [file pme-15-1-1859-s1.zip]

Archive with 8 entries (8 files):
- pme-15-1-1859-s1/Appendix_A.docx
- pme-15-1-1859-s1/Appendix_B.pdf
- pme-15-1-1859-s1/Appendix_C.docx
- pme-15-1-1859-s1/Appendix_D.docx
- pme-15-1-1859-s1/Appendix_E.docx
- pme-15-1-1859-s1/Appendix_F.docx
- pme-15-1-1859-s1/Appendix_G.pptx
- pme-15-1-1859-s1/Appendix_H.docx
